# Supplementary material for: Relationship between vitreous interleukin-6 levels and vitreous particles findings on widefield optical coherence tomography in posterior uveitis
Source: PLoS One. 2024 Jan 17;19(1):e0297201. doi: 10.1371/journal.pone.0297201 (PMC10793905; doi:10.1371/journal.pone.0297201)
Supplement: S1 File — (XLSX) [file pone.0297201.s001.xlsx]

## Sheet: Cases
infectious
sex	age	Vitreous biopsy results	diagnosis	IL-6		manual counts	macular	upper	lower	total		software counts	macular	upper	lower	total		BCVA of first visit	LogMARBCVA		BCVA of 3M	LogMARBCVA
M	58	VZV:6.01x10E6 copies/mL	acute retinal necrosis syndrome:ARN	25600			192	5	19	216			336	45	32	413		1	0		0.4	0.39794
M	16	HSV-1:3.55x10E3 copies/mL	ARN	9300			89	1	5	95			251	95	55	401		0.8	0.09691		0.15	0.823909
M	60	VZV:3.09ｘ10E4 copies	ARN	368			67	0	2	69			222	49	77	348		0.9	0.0457575		1.5	-0.176091
M	73	CMV：2.30x10E5 copies/mL	CMV retinitis	546			52	5	54	111			160	52	47	259		0.7	0.154902		0.8	0.09691
M	73	CMV positive	CMV retinitis	3320			129	121	10	260			270	269	92	631		0.01	2		0.07	1.1549
F	57	HTLV-1：5.62ｘ10E3 copies	HTLV1-associated uveitis	18.8			6	5	15	26			28	25	32	85		0.6	0.221849		1	0
M	73	acne: 1.09x10E3 copies/mL	Endophthalmitis	1040			1	1	3	5			37	35	36	108		1	0		0.8	0.09691
M	87	bacteria 16s：7.02ｘ10E1 copies	Endophthalmitis	38000			1	1	1	3			69	55	64	188		0.01	2		0.01	2
M	67	HTLV1 2.44×10E4		13.6			16	4	0	20			79	35	41	155		0.6	0.221849		1.5	-0.176091
median	67			1040															0.154902			0.09691
standard deviation	18.7676			12990.6															0.791355			0.689169
non-infectious
M	24	negative	idiopathic	863			139	79	75	293			215	170	201	586		1.5	-0.176091		1.5	-0.176091
M	55	negative	idiopathic	116			11	3	2	16			83	135	9	227		0.4	0.39794		1.5	-0.176091
F	74	negative	idiopathic	72			50	7	29	86			134	69	80	283		1.2	-0.0791812		1.2	-0.0791812
F		negative	idiopathic	46			96	25	44	165			118	67	85	270		1	0		1	0
F	70	negative	idiopathic	235			3	0	1	4			38	26	52	116		0.2	0.69897		0.4	0.39794
F	67	negative	idiopathic	55			0	2	0	2			41	29	58	128		0.2	0.69897		0.05	1.30103
F	43	negative	pit-macular syndrome	1.1			23	6	1	30			67	33	50	150		0.1	1		0.01	2
F	76	negative	sarcoidosis	120			1	2	0	3			15	18	33	66		0.4	0.39794		0.8	0.09691
M	63	negative	sarcoidosis	22.7			3	0	0	3			67	113	79	259		0.9	0.0457575		1.2	-0.0791812
F	83	candida ＜50copy	sarcoidosis	217			3	3	0	6			126	63	47	236		0.6	0.221849		0.6	0.221849
F	45	negative	idiopathic	15.6			7	6	3	16			20	25	77	122		1.2	-0.0791812		1	0
F	71	negative	idiopathic	20.4			1	1	0	2			51	26	22	99		0.6	0.221849		0.8	0.09691
F	54	HHV7:1.39x10E1 copies/mL	idiopathic	5.7			7	0	1	1			99	14	6	119		0.3	0.522879		0.9	0.0457575
F	47	negative	idiopathic	4890			34	3	2	39			123	143	70	336		0.4	0.39794		1.2	-0.0791812
M	68	negative	idiopathic	141			2	2	0	4			71	19	18	108		0.8	0.09691		1	0
F	73	negative	idiopathic	26.7			1	0	0	1			52	171	96	319		0.09	1.04576		0.15	0.823909
M	73	negative	idiopathic	2470			21	14	9	44			61	53	26	140		0.5	0.30103		0.9	0.0457575
M	75	negative	idiopathic	79.9			14	0	0	14			59	40	27	126		0.5	0.30103		0.5	0.30103
M	84	negative	idiopathic	73.5			19	11	1	31			57	22	30	109		0.01	2		1.5	-0.176091
F	67	negative	sarcoidosis	50.2			1	1	0	2			54	9	29	92		0.7	0.154902		0.5	0.30103
F	74	negative	idiopathic	53			0	0	5	5			190	36	28	254		0.7	0.154902		0.8	0.09691
M	57	negative	idiopathic	12.7			6	3	15	24			51	46	135	232		0.2	0.69897		1	0
F	56	negative	idiopathic	80.3			10	0	0	10			38	85	90	213		0.3	0.522879		1	0
F	72	negative	sarcoidosis	826			12	2	0	14			61	17	43	121		0.15	0.823909		0.4	0.39794
F		negative	idiopathic	5.7			0	0	0	0			64	50	61	175		0.9	0.0457575		1.2	-0.0791812
M	44	negative	idiopathic	210			6	1	0	7			46	43	Impossible to measure			0.15	0.823909		0.7	0.154902
F	69	negative	idiopathic	72.8			1	1	0	2			28	49	Impossible to measure			0.01	2		0.02	1.69897
M	80	negative	idiopathic	78.1			0	0	0	0			53	44	Impossible to measure			0.6	0.221849		0.8	0.09691
median	64			73.15															0.349485			0.0713338
standard deviation	14.1937			990.489															0.531205			0.53854

## Sheet: flow cytometry
number	age	sex	IL-6	CD3	CD4	CD8	CD19	CD20	CD19+20	CD56	gate1	count sell		software	macular	upper	lower	total
①	60	M	368	121.793	44.577	84.074	8.128	10.16	18.288	11.303	127	875			222	49	77	348
②	56	F	80.3	48.45	12.495	41.667	2.754	11.016	13.77	3.57	51	21535			38	85	90	213
③	76	F	120	103.897	103.897	1.498	2.033	0	2.033	4.173	107	300			15	18	33	66
④	47	F	4890	54.25	44.268	9.982	2.232	4.65	6.882	4.154	62	203			123	143	70	336
➄	44	M	210	72.2	29.868	42.332	2.204	1.976	4.18	1.292	76	152			46	43	Impossible to measure	89
⑥	69	F	143	351.102	338.178	18.668	6.462	1.077	7.539	3.59	359	838			28	49	Impossible to measure	77
⑦	80	M	78.1	39.824	31309	42.706	125.76	102.966	228.726	7.729	131	478			53	44	Impossible to measure	97
⑧	57	M	12.7	143.636	16.092	122.925	16.986	7.003	23.989	5.662	149	544			51	46	135	232
